# Supplementary material for: In Silico Identification of 2,4-Diaminopyrimidine-Based Compounds as Potential CK1ε Inhibitors
Source: Pharmaceuticals (Basel). 2025 May 17;18(5):741. doi: 10.3390/ph18050741 (PMC12114667; doi:10.3390/ph18050741)
Supplement: Supplementary file 1 [file pharmaceuticals-18-00741-s001.zip]

Archive with 1 entries (1 files):
- pharmaceuticals-3583187-supplementary.pdf
